# Supplementary material for: Using statutory health insurance data to evaluate non-response in a cross-sectional study on depression among patients with diabetes in Germany
Source: Int J Epidemiol. 2020 Jan 28;49(2):629–37. doi: 10.1093/ije/dyz278 (PMC7266537; doi:10.1093/ije/dyz278)
Supplement: dyz278_Supplementary_Data [file dyz278_supplementary_data.zip]

Archive with 5 entries (4 files):
- dyz278-suppl_data/
- dyz278-suppl_data/ije-2019-02-0216-File006.docx
- dyz278-suppl_data/ije-2019-02-0216-File007.tiff
- dyz278-suppl_data/ije-2019-02-0216-File008.tiff
- dyz278-suppl_data/ije-2019-02-0216-File009.docx
